# Supplementary material for: Reef Fishes of Saba Bank, Netherlands Antilles: Assemblage Structure across a Gradient of Habitat Types
Source: PLoS One. 2010 May 21;5(5):e9207. doi: 10.1371/journal.pone.0009207 (PMC2873942; doi:10.1371/journal.pone.0009207)
Supplement: Table S1 — Fish species number across Saba Bank habitat types* as observed in roving diver surveys. Values are the number of location within each habitat type where a species was observed (8 surveys per habitat type). (*) Abbreviations for habitat types are: FR = fore reef; ORF = outer reef flat; IRF = inner reef flat; LSB = lagoon soft-bottom; LHB = lagoon hard-bottom. (**) Chi square test to determine the statistical significance of observed species distribution among habitat types. NS = not significant; (+) = significant at p>0.05; (++) = significant at p>0.01. The dagger symbol indicates a significant difference in family-level distribution among habitat types. For Acanthuridae and Balistidae, differences observed in among-habitat distribution were not significant (ns). (0.03 MB XLS) [file pone.0009207.s001.xls]

## Sheet: Table 4
Family	Species	FR	ORF	IRF	LSB	LHB	Signif.**
Ginglymostomatidae	Ginglymostoma cirratum	-	2	1	-	-
Muraenidae	Gymnothorax miliaris	-	-	2	-	-
	Gymnothorax moringa	-	2	3	-	1
	Gymnothorax vicinus	-	1	-	-	-
Ophichthidae	Myrichthys breviceps	-	1	-	-	-
Synodontidae	Synodus intermedius	-	1	-	-	-
Holocentridae†	Holocentrus adscensionis	-	2	6	2	8	(+)
	Holocentrus rufus	4	7	7	-	1	(++)
	Myripristis jacobus	2	1	-	-	-
	Neoniphon marianus	1	-	-	-	-
Aulostomidae	Aulostomus maculatus	1	1	1	-	-
Serranidae†	Alphestes afer	-	-	1	-	-
	Cephalopholis cruentata	8	-	-	-	-
	Cephalopholis fulva	6	8	8	1	1	(++)
	Epinephelus guttatus	2	8	8	1	5	NS
	Hypoplectrus chlorurus	2	-	-	-	-
	Hypoplectrus nigricans	1	-	-	-	-
	Hypoplectrus puella	5	1	-	-	-
	Mycteroperca venenosa	2	-	-	-	-
	Paranthias furcifer	1	-	-	-	-
	Serranus baldwini	-	-	2	5	5	(++)
	Serranus tabacarius	2	-	-	-	2
	Serranus tigrinus	6	5	4	-	1	(++)
Grammatidae	Gramma loreto	1	-	-	-	-
Opistognathidae	Opistognathus aurifrons	1	-	-	3	1
Priacanthidae	Heteropriacanthus cruentatus	2	-	-	-	-
Malacanthidae	Malacanthus plumieri	1	7	6	8	3	NS
Carangidae†	Caranx bartholomaei	1	-	-	-	-
	Caranx crysos	2	-	-	-	-
	Caranx latus	1	-	-	-	-
	Caranx lugubris	2	-	-	-	-
	Caranx ruber	3	5	2	1	-
	Decapterus macarellus	2	2	3	2	-
	Elagatis bipinnulata	1	-	-	-	-
Lutjanidae	Lutjanus apodus	3	-	-	-	-
	Lutjanus mahogoni	2	-	-	-	-
	Ocyurus chrysurus	3	-	4	1	2
Haemulidae†	Haemulon aurolineatum	3	-	-	-	-
	Haemulon flavolineatum	2	-	-	-	-
	Haemulon melanurum	-	4	1	-	1
	Haemulon plumierii	6	8	8	-	4	NS
Inermiidae	Inermia vittata	1	-	-	-	-
Mullidae	Mulloidichthys martinicus	3	-	-	-	-
	Pseudupeneus maculatus	4	6	3	1	4	NS
Chaetodontidae†	Chaetodon capistratus	5	3	-	-	-
	Chaetodon ocellatus	-	-	-	1	-
	Chaetodon sedentarius	2	-	-	-	-
	Chaetodon striatus	6	5	2	-	-	(++)
	Prognathodes aculeatus	3	-	-	-	-
Pomacanthidae	Centropyge argi	-	-	-	-	1
	Holacanthus ciliaris	2	-	-	-	-
	Holacanthus tricolor	7	7	2	-	-	(++)
	Pomacanthus paru	-	1	1	-	-
Kyphosidae	Kyphosus sectator	3	-	-	-	-
Cirrhitidae	Amblycirrhitus pinos	1	-	2	-	-
Pomacentridae†	Chromis cyanea	7	5	3	-	1	(++)
	Chromis multilineata	4	3	1	-	-
	Microspathodon chrysurus	4	1	-	-	-
	Stegastes adustus	-	-	1	-	-
	Stegastes leucostictus	1	-	-	-	-
	Stegastes partitus	7	7	8	5	7	NS
	Stegastes planifrons	1	-	-	-	-
Labridae†	Bodianus rufus	1	4	-	-	-
	Clepticus parrae	6	-	-	-	-
	Halichoeres bivittatus	1	5	5	7	5	NS
	Halichoeres cyanocephalus	2	4	-	-	-
	Halichoeres garnoti	6	7	4	3	6	NS
	Halichoeres maculipinna	1	7	5	2	1	NS
	Halichoeres pictus	-	1	-	-	-
	Halichoeres poeyi	1	7	7	6	5	NS
	Halichoeres radiatus	-	5	-	-	-
	Thalassoma bifasciatum	7	7	8	-	5	NS
	Xyrichtys splendens	-	-	-	4	1
Scaridae†	Cryptotomus roseus	1	1	1	3	4
	Scarus iseri	4	2	-	-	-
	Scarus taeniopterus	8	6	1	-	-	(++)
	Scarus vetula	1	-	-	-	-
	Sparisoma atomarium	1	5	2	2	6	NS
	Sparisoma aurofrenatum	7	8	8	-	-	(++)
	Sparisoma chrysopterum	-	4	6	-	1
	Sparisoma radians	-	5	3	4	5	NS
	Sparisoma viride	6	4	-	-	-	(++)
Callionymidae	Callionymus bairdi	-	2	-	-	-
Acanthuridae (ns)	Acanthurus bahianus	4	7	8	6	7	NS
	Acanthurus chirurgus	-	7	5	2	2	NS
	Acanthurus coeruleus	7	7	7	2	1	(+)
Sphyraenidae	Sphyraena barracuda	6	5	4	2	4	NS
Bothidae	Bothus lunatus	-	-	-	1	-
Balistidae (ns)	Balistes vetula	5	8	7	4	4	NS
	Canthidermis sufflamen	1	-	-	-	-
	Melichthys niger	5	3	-	-	-
Monacanthidae	Cantherhines pullus	1	-	1	-	-
Ostraciidae	Acanthostracion polygonius	-	1	1	-	-
	Acanthostracion quadricornis	-	-	2	1	-
	Lactophrys triqueter	2	3	-	-	-
Tetraodontidae	Canthigaster rostrata	2	1	4	2	3
	Sphoeroides spengleri	-	-	-	2	-
Total No. of Species		72	54	46	29	33
